# Supplementary material for: Clustering of disability pension and socioeconomic disadvantage in Sweden: a geospatial analysis
Source: Eur J Public Health. 2022 Jul 29;32(5):703–8. doi: 10.1093/eurpub/ckac096 (PMC9527964; doi:10.1093/eurpub/ckac096)
Supplement: ckac096_Supplementary_Data [file ckac096_supplementary_data.zip]

Archive with 4 entries (4 files):
- ejph-2021-03-om-0408-File004.pdf
- ejph-2021-03-om-0408-File005.pdf
- ejph-2021-03-om-0408-File006.pdf
- ejph-2021-03-om-0408-File007.pdf
